# Supplementary material for: PEG-RLI: A Long-Acting IL-15 Agonist That Produces Massive Levels of CD8+ and CD44hiCD8+ Cells for Cancer Immunotherapy
Source: Pharmaceutics. 2026 Jul 15;18(7):863. doi: 10.3390/pharmaceutics18070863 (PMC13414841; doi:10.3390/pharmaceutics18070863)
Supplement: Supplementary file 1 [file pharmaceutics-18-00863-s001.zip]

Archive with 1 entries (1 files):
- pharmaceutics-4385206-supplementary.pdf
